# Supplementary material for: The Single-Dose Application of Interleukin-4 Ameliorates Secondary Brain Damage in the Early Phase after Moderate Experimental Traumatic Brain Injury in Mice
Source: Int J Mol Sci. 2023 Aug 14;24(16):12756. doi: 10.3390/ijms241612756 (PMC10454634; doi:10.3390/ijms241612756)
Supplement: Supplementary file 1 [file ijms-24-12756-s001.zip]

Archive with 1 entries (1 files):
- ijms-2484893-supplementary.pdf
